# Supplementary material for: Changes in Seasonal Patterns of Pediatric Respiratory Viral Infections Before, During, and After the COVID-19 Pandemic: A Seventeen-Year Surveillance Study in the Republic of Korea
Source: Viruses. 2026 Mar 29;18(4):420. doi: 10.3390/v18040420 (PMC13119541; doi:10.3390/v18040420)
Supplement: Supplementary file 1 [file viruses-18-00420-s001.zip]

Archive with 5 entries (5 files):
- pediatrics_Table_S2.pdf
- pediatrics_Table_S5.pdf
- pediatric_Table_S3.pdf
- pediatric_Table_S4.pdf
- Table_S1_STROBE checklist.pdf
